# Supplementary material for: Mechanical properties and microstructures data of AISI 1070 steel quenched in epoxidized transesterified cottonseed oil
Source: Data Brief. 2020 Jul 30;32:106100. doi: 10.1016/j.dib.2020.106100 (PMC7417905; doi:10.1016/j.dib.2020.106100)
Supplement: Supplementary file 1 [file mmc1.xml]

<?xml version="1.0" encoding="utf-8" standalone="no"?>
<data>
  <datasets>
    <author>rdmamuda@abu.edu.ng;ray.dodo@yahoo.com</author>
    <type>0</type>
    <dataset>
      <value>6</value>
      <reason>Other (please explain)</reason>
      <comments>I have submitted my raw data along with my manuscript.</comments>
    </dataset>
  </datasets>
</data>
